# Supplementary material for: A novel approach for the metric analysis of fern fronds: Growth and architecture of the Mesozoic fern Weichselia reticulata in the light of modern ferns
Source: PLoS One. 2019 Jun 27;14(6):e0219192. doi: 10.1371/journal.pone.0219192 (PMC6597107; doi:10.1371/journal.pone.0219192)
Supplement: S1 Table — Provenance is indicated as the square in the locality where each specimen comes from, and not all specimens have this information. (XLSX) [file pone.0219192.s003.xlsx]

## Sheet: Hoja1
Specimen	Preservation	Provenance	Pinna level studied
2442	Charred	Unknown	secondary
2549	Charred	Unknown	primary
2568	Charred	Unknown	secondary
2591	Charred	Unknown	primary + secondary
2788	Charred	Unknown	primary
2958	Impression	Green square	primary
9689	Impression	Green square	primary
13262	Charred	Unknown	secondary
13514	Charred	Unknown	secondary
16633	Impression	Unknown	secondary
17327	Impression	Green square	primary
18059	Impression	Unknown	primary + secondary
18423	Charred	Unknown	secondary
27066	Charred	Unknown	secondary
28114	Iron oxide	Unknown	primary + secondary
29913	Charred	Unknown	primary + secondary
30067	Charred	Unknown	secondary
30215	Charred	Burgandy square	secondary
30139	Charred	Unknown	secondary
31275	Charred	Unknown	secondary
32554	Iron oxide	Moongreen square	primary + secondary
37030	Impression	Unknown	primary
37757	Impression	Green square	primary
37758	Impression	Green square	primary
37759	Impression	Green square	primary
37760	Impression	Green square	primary
37761	Impression	Green square	primary
37762	Impression	Green square	primary
