# Supplementary material for: A novel approach for the metric analysis of fern fronds: Growth and architecture of the Mesozoic fern Weichselia reticulata in the light of modern ferns
Source: PLoS One. 2019 Jun 27;14(6):e0219192. doi: 10.1371/journal.pone.0219192 (PMC6597107; doi:10.1371/journal.pone.0219192)
Supplement: S2 Table — Calculated by a Kolmogorov-Smirnov Test comparing the distribution of the insertion angle of the secondary pinna (IA) of the template and the relocated fragments. (XLSX) [file pone.0219192.s004.xlsx]

## Sheet: Hoja1
Location	Significance K-S Test
B1	1
B2	0.09
M1	0.66
M2	0.051
A1	0.068
A2	0.108
A3	0.316
