# Supplementary material for: A novel approach for the metric analysis of fern fronds: Growth and architecture of the Mesozoic fern Weichselia reticulata in the light of modern ferns
Source: PLoS One. 2019 Jun 27;14(6):e0219192. doi: 10.1371/journal.pone.0219192 (PMC6597107; doi:10.1371/journal.pone.0219192)
Supplement: S3 Table — Location is coded as shown in Fig 2. When the change in ratio does not coincide with a specific zone, the number of the secondary pinna is used. Location for specimen MCCM-LH 37030 is unknown. (XLSX) [file pone.0219192.s005.xlsx]

## Sheet: Hoja1
Specimen	Location	Interval ratio	Error
MCCM-LH 2958	B1-B2	1021	0.027
	M1	1062	0.069
	M2	1024	0.025
	A1-110	1009	0.021
	110-A3	0.991	0.033
MCCM-LH 37757-L	B2-M1	1012	0.03
	M2-A1	1003	0.025
MCCM-LH 37757-R	B2-M1	1002	0.041
	M2-A1	1006	0.027
MCCM-LH 18059B-L	B2-M2	1005	0.024
MCCM-LH 18059B-R	B2-M1	1016	0.025
MCCM-LH 37030-L	-	0.999	0.042
MCCM-LH 37030-R	-	0.989	0.038
MCCM-LH 18059A-R	M1-57	0.985	0.036
	57-M2	1015	0.036
MCCM-LH 37758	A2-A3	0.978	0.033
MCCM-LH 37759	B1	1005	0.036
MCCM-LH 37760	M2-A1	1.01	0.048
MCCM-LH 37761	B1-B2	0.982	0.051
MCCM-LH 9689A-L	B2- M1	1014	0.01
	M2-A1	0.979	0.022
MCCM-LH 37762-1R	B2-M2	1007	0.015
MCCM-LH 37762-2L	M1-A1	1008	0.008
	A1-A2	0.999	0.01
MCCM-LH 17327-1R	B0-M2	1.03	0.024
	A1-A3	0.932	0.035
MCCM-LH 17327-4R	M2-A1	1.01	0.035
	A2-A3	0.912	0.037
MCCM-LH 17327-2	B0-A1	0.997	0.021
MCCM-LH 17327-3	B2-A1	0.999	0.037
