# Supplementary material for: A novel approach for the metric analysis of fern fronds: Growth and architecture of the Mesozoic fern Weichselia reticulata in the light of modern ferns
Source: PLoS One. 2019 Jun 27;14(6):e0219192. doi: 10.1371/journal.pone.0219192 (PMC6597107; doi:10.1371/journal.pone.0219192)
Supplement: S4 Table — (XLSX) [file pone.0219192.s006.xlsx]

## Sheet: Hoja1
Specimen	Tapering ratio	Error
MCCM-LH 2958 (general)	0.992	0.028
2958 (pinna 1 to 70)	1001	0.014
2958 (pinna 70 to 127)	0.982	0.04
MCCM-LH 37757	0.991	0.019
MCCM-LH 18059B	0.992	0.014
MCCM-LH 18059A	0.995	0.011
MCCM-LH 37760	0.989	0.012
MCCM-LH 37761	0.991	0.015
MCCM-LH 9689A-L	0.985	0.003
MCCM-LH 37762-1R	1001	0.004
MCCM-LH 37762-2L	0.983	0.012
MCCM-LH 17327-1	0.972	0.058
MCCM-LH 17327-4	0.956	0.04
