# Supplementary material for: A novel approach for the metric analysis of fern fronds: Growth and architecture of the Mesozoic fern Weichselia reticulata in the light of modern ferns
Source: PLoS One. 2019 Jun 27;14(6):e0219192. doi: 10.1371/journal.pone.0219192 (PMC6597107; doi:10.1371/journal.pone.0219192)
Supplement: S6 Table — (XLSX) [file pone.0219192.s008.xlsx]

## Sheet: Hoja1
	Principal Component
	1	2
IA	0.544	0.831
DBP	0.783	-0.392
TL	0.827	-0.176
